# Supplementary material for: Tissue RNA Sequencing Reveals Novel Biomarkers Associated with Postoperative Keloid Recurrence
Source: J Clin Med. 2023 Aug 25;12(17):5511. doi: 10.3390/jcm12175511 (PMC10488753; doi:10.3390/jcm12175511)
Supplement: Supplementary file 1 [file jcm-12-05511-s001.zip]

Archive with 7 entries (7 files):
- Supplementary Explanation.pdf
- Supplementary Figure S1.pdf
- Supplementary Figure S2.pdf
- Supplementary Information.pdf
- Supplementary Table S1.xlsx
- Supplementary Table S2.csv
- Supplementary Table S3.xlsx
