# Supplementary material for: Tissue RNA Sequencing Reveals Novel Biomarkers Associated with Postoperative Keloid Recurrence
Source: J Clin Med. 2023 Aug 25;12(17):5511. doi: 10.3390/jcm12175511 (PMC10488753; doi:10.3390/jcm12175511)
Supplement: Supplementary file 1 [file jcm-12-05511-s001.zip › Supplementary Table S1.xlsx]

## Sheet: Sheet1
Primer	Sequence(5'- 3')
CHI3L1-F	GTGAAGGCGTCTCAAACAGG
CHI3L1-R	GAAGCGGTCAAGGGCATCT
IL1RN-F	CATTGAGCCTCATGCTCTGTT
IL1RN-R	CGCTGTCTGAGCGGATGAA
MMP7-F	GAGTGAGCTACAGTGGGAACA
MMP7-R	CTATGACGCGGGAGTTTAACAT
TNFAIP3-F	TCCTCAGGCTTTGTATTTGAGC
TNFAIP3-R	TGTGTATCGGTGCATGGTTTTA
TNFAIP6-F	TTTCTCTTGCTATGGGAAGACAC
TNFAIP6-R	GAGCTTGTATTTGCCAGACCG
