# Supplementary material for: Tissue RNA Sequencing Reveals Novel Biomarkers Associated with Postoperative Keloid Recurrence
Source: J Clin Med. 2023 Aug 25;12(17):5511. doi: 10.3390/jcm12175511 (PMC10488753; doi:10.3390/jcm12175511)
Supplement: Supplementary file 1 [file jcm-12-05511-s001.zip › Supplementary Table S2.csv]

	baseMean	log2FoldChange	lfcSE	stat	pvalue	padj	diff	absolute
LHX9	28.5390974180923	-5.49854215221591	1.29246436845117	-4.25430850275983	2.09696028706434e-05	0.0203506112599803	0	5.49854215221591
KRTAP16-1	11.0587186828356	-5.21285097191339	2.25067104807975	-2.3161318826938	0.0205510689810386	0.556941725166255	0	5.21285097191339
KRTAP3-3	9.41198311014002	-4.97829611455815	2.47696529883584	-2.00983684224318	0.0444484600556259	0.662584988222003	0	4.97829611455815
KRTAP3-2	6.28043551635247	-4.80908223646239	2.14977853885411	-2.23701285948541	0.0252854995816096	0.584371896421567	0	4.80908223646239
SLC18A3	4.3292491087139	-4.68579157139536	2.07428447294825	-2.25899177885437	0.0238838962711906	0.582806459631373	0	4.68579157139536
PSG5	3.6001080406127	-4.41453450795319	1.11889801374527	-3.9454306413294	7.9656687593825e-05	0.0434842538546041	0	4.41453450795319
AC011591.2	8.19282659724964	-4.3543321186694	1.26710598184396	-3.43643876760232	0.000589415570506173	0.129684769987908	0	4.3543321186694
RETN	7.20662758222031	-4.16858123833859	1.18317384158528	-3.52321957418642	0.000426337994880137	0.111713344798442	0	4.16858123833859
KRT83	16.4879210003477	-4.16466677590456	1.78933171746155	-2.32749843713316	0.0199387520761903	0.550893327125002	0	4.16466677590456
KRTAP1-5	14.5636152781597	-4.16368438587212	1.81468774107796	-2.29443572666602	0.0217654829810777	0.568329304438397	0	4.16368438587212
GATA5	2.727887733581	-4.02505398652876	1.28339578720102	-3.13625307693044	0.00171121467584332	0.211504519580766	0	4.02505398652876
KRTAP2-3	2.69495064263938	-4.00817103154941	1.83244098344684	-2.18733976578608	0.0287177298114673	0.601206156577073	0	4.00817103154941
AC087203.1	2.52751356676745	-3.9093094676088	1.4850448237961	-2.63245216909732	0.00847709583103876	0.412872383012469	0	3.9093094676088
KRT16P5	2.42665369241744	-3.84622502047891	1.37379397993348	-2.79971020157268	0.00511485029347594	0.347213529119042	0	3.84622502047891
UGT1A7	7.27940915150388	-3.75943360332402	1.29174773526653	-2.91034657982065	0.00361028166451138	0.301205376102901	0	3.75943360332402
ACTBL2	2.14746684450349	-3.68082701942834	1.62240184397983	-2.26875174796343	0.0232834267684807	0.575606280834471	0	3.68082701942834
SEPT7P3	2.12502418944153	-3.66398059990491	1.38459182365347	-2.64625324034985	0.00813888612316439	0.406215682067193	0	3.66398059990491
A3GALT2	2.0057451979643	-3.58362958947995	1.00414305143744	-3.56884368651455	0.000358560265093902	0.098898469750058	0	3.58362958947995
KRT34	17.316542601892	-3.48250561558826	1.197788769526	-2.90744553980615	0.00364393787828186	0.301205376102901	0	3.48250561558826
SOX1	2.41007935178287	-3.41721084825139	0.980498919007365	-3.48517553870523	0.000491814282766693	0.121643720712511	0	3.41721084825139
RNF17	2.31987771301156	-3.36549961297394	1.29310412312656	-2.60265167574951	0.00925058861988893	0.425448896844653	0	3.36549961297394
IGKV2-29	9.46549968376413	-3.34880034911044	1.51360105456494	-2.21247226210014	0.0269340507117324	0.59045248931466	0	3.34880034911044
SCYGR8	3.01174605905794	-3.33159708502253	1.62887479024952	-2.04533651387175	0.0408216932267504	0.649655209333606	0	3.33159708502253
AL161757.2	1.66302551565093	-3.30050622373054	1.00272950876059	-3.29152198563507	0.00099646827466997	0.167363811767284	0	3.30050622373054
GNAQP1	1.68315548608938	-3.29321409324434	1.24025327421638	-2.65527546808943	0.00792436680044302	0.400081277980749	0	3.29321409324434
ZBTB20-AS4	1.64161813615943	-3.29311741405413	0.947699250725144	-3.47485493054296	0.000511129686674864	0.121643720712511	0	3.29311741405413
LHFPL4	2.17449774164987	-3.29022940777883	0.987056379712777	-3.33337535261791	0.000857991064550134	0.160874748462223	0	3.29022940777883
AL360219.1	1.66133379606857	-3.27206650133398	0.966328050843783	-3.38608249908182	0.000708980661336465	0.145136095851558	0	3.27206650133398
SYT5	2.18930068659876	-3.258104811712	1.0063577376484	-3.23752149938782	0.00120572854249006	0.181923774929342	0	3.258104811712
TPRG1LP1	2.80905913742272	-3.22326445604598	1.0294890644071	-3.13093608031893	0.00174250082312242	0.213358640505966	0	3.22326445604598
COL4A2-AS2	2.78937752732594	-3.21591766230647	1.06086387727202	-3.03141404962916	0.00243411209239695	0.245436525047021	0	3.21591766230647
RN7SKP97	2.08982483930134	-3.21007815805688	0.967507398325393	-3.31788486952454	0.000907018621458471	0.162162338430054	0	3.21007815805688
FP325330.3	2.75964792899026	-3.19744570051296	1.06079590964852	-3.01419497514126	0.00257662158936235	0.249495500389521	0	3.19744570051296
PCDHB17P	2.05279024421732	-3.18928386544808	0.912043796181428	-3.49685385592344	0.000470779664223471	0.120646253078183	0	3.18928386544808
CXCL5	1.50153875958791	-3.17890711346406	1.21533850038577	-2.61565573085608	0.00890562996695592	0.419187115540998	0	3.17890711346406
IGKV1D-39	16.9722745127639	-3.17131734821461	1.37364781127728	-2.30868299878539	0.0209611784415471	0.560816527540721	0	3.17131734821461
AC004988.1	2.67525664509226	-3.14722978008588	1.11306599865114	-2.82753204562876	0.00469083202729553	0.334005085900068	0	3.14722978008588
LINC02520	2.58549586827242	-3.11248669129512	1.06498373682782	-2.92256734414183	0.00347158538193257	0.29387134745442	0	3.11248669129512
PRELID1P4	1.92697014937296	-3.09382912980033	0.918923530018693	-3.36679715855942	0.000760466015427191	0.150763384902818	0	3.09382912980033
KRTAP5-5	3.3078829258855	-3.04871197953417	1.35484123405892	-2.25023560170267	0.0244339934415702	0.582860317894749	0	3.04871197953417
HHATL	4.96555973548286	-3.03673528668093	1.0774361537181	-2.81848281793918	0.00482511934167299	0.337153605626286	0	3.03673528668093
ZNF648	4.20737971700114	-3.03590535509163	1.06443084945905	-2.85213957922631	0.0043426027596227	0.324755553418381	0	3.03590535509163
SPATA3	1.35145839346622	-3.02676355400438	1.42924088457631	-2.11774207319968	0.0341969175689196	0.621257365155045	0	3.02676355400438
TTLL6	1.72509400491974	-2.95737061518114	0.973951610314089	-3.03646565585268	0.00239369376251358	0.245436525047021	0	2.95737061518114
HOXA10-AS	4.80116995891571	-2.94790419860078	1.08830626170406	-2.70870829502072	0.00675456980181057	0.383191950855106	0	2.94790419860078
GGNBP1	1.31098951789329	-2.93791847991935	1.02570457134249	-2.86429305474778	0.00417941148577137	0.317429330903383	0	2.93791847991935
LIMS4	1.72797768873925	-2.93134349568513	1.19702544267234	-2.4488564663596	0.0143310544389035	0.500583555995394	0	2.93134349568513
MIR3181	1.28220966153123	-2.92501262728566	1.01403741234997	-2.88452141080981	0.00392009101056483	0.31455185217342	0	2.92501262728566
SRD5A2	37.8649864693289	-2.91173617923173	1.08640335780185	-2.68016124795777	0.00735867031740164	0.391909020989584	0	2.91173617923173
ADGB	3.91333597061805	-2.90662756613222	0.905625164759174	-3.20952605916727	0.00132953994260487	0.193544083978197	0	2.90662756613222
AL353648.1	1.24661299975253	-2.90063158610193	0.943148616501765	-3.07547669089594	0.00210166355182825	0.236529288117708	0	2.90063158610193
KRT3	4.5900077793625	-2.89986600626264	1.02363816581299	-2.83290141293189	0.00461276099670949	0.331272634377898	0	2.89986600626264
PGK1P2	2.93686134484677	-2.89850259209022	0.911144522598201	-3.18116667575953	0.00146683211369565	0.201401015846263	0	2.89850259209022
AC093582.1	2.19615626567592	-2.87637380650073	1.03420137095788	-2.7812512024004	0.00541498188414792	0.354075572618681	0	2.87637380650073
SLC22A11	1.26653663871787	-2.87477624925851	1.09053524970252	-2.63611492617291	0.0083861323148678	0.412335799975422	0	2.87477624925851
AC010947.1	1.23871046258152	-2.85363198487616	1.42054628709869	-2.0088271750049	0.0445554652420382	0.663068049784542	0	2.85363198487616
CNN2P1	2.94970301100185	-2.84868507651885	0.872804553129249	-3.2638293032564	0.00109917366603446	0.170423950124857	0	2.84868507651885
AC004836.1	1.57090905754249	-2.83280492528456	0.922909124818102	-3.0694299678128	0.00214467681611002	0.236712975294527	0	2.83280492528456
BTBD7P1	2.16642156098053	-2.83012923816975	0.982232068691232	-2.88132441240769	0.00396007812060088	0.314632852067741	0	2.83012923816975
AC026495.1	1.59068179975695	-2.81259290970246	1.3990370309521	-2.01037774374591	0.0443912242189894	0.662584988222003	0	2.81259290970246
OR7E13P	2.1179871151315	-2.81221604294255	1.13096193893282	-2.48657001277706	0.0128981187546375	0.491949644436342	0	2.81221604294255
STARD6	1.60665358548533	-2.80801496500758	1.03998199985097	-2.7000611216444	0.00693267382184635	0.388074879862202	0	2.80801496500758
AC053503.5	1.57811383303913	-2.80372511454947	1.00930222874044	-2.7778845966172	0.00547140468230783	0.356634867886846	0	2.80372511454947
AC004080.2	2.09861880830859	-2.78906290637722	1.08370031200896	-2.57364778386644	0.0100632659642102	0.444271352931907	0	2.78906290637722
MYL2	1.52907110594376	-2.78858531272936	1.22506344945525	-2.27627827274528	0.0228293596894199	0.572438001858248	0	2.78858531272936
IGHV3-15	23.0484817894911	-2.7820168536498	1.26407283866682	-2.20083587634389	0.0277476447831236	0.59045248931466	0	2.7820168536498
AC020978.2	1.13996284250127	-2.76610847892877	0.976464661644106	-2.83277888855843	0.00461452931145032	0.331272634377898	0	2.76610847892877
ORAOV1P1	1.13621780716598	-2.76134323421877	1.02580075193686	-2.69189043681726	0.00710482815993712	0.388074879862202	0	2.76134323421877
C3orf79	1.14219906012982	-2.75522561276967	1.27524451830268	-2.16054691725852	0.0307303556731572	0.611581233625962	0	2.75522561276967
LINC02147	3.58583888208817	-2.75490848185811	0.871232760210264	-3.16208091301943	0.00156646032021964	0.207625308431992	0	2.75490848185811
RPH3A	1.51938098986309	-2.74555363638609	1.34216838112936	-2.0456104278629	0.0407947146808599	0.649655209333606	0	2.74555363638609
KCNA7	1.96156265291464	-2.69513601370606	1.03070445104631	-2.61484852517142	0.00892670344891336	0.419187115540998	0	2.69513601370606
BMS1P22	1.97317091070877	-2.69073287748735	1.08785018503842	-2.47344065800046	0.013381902612745	0.498785197954134	0	2.69073287748735
SPP2	1.1080305972199	-2.67587534032891	1.24854667251973	-2.14319208021967	0.0320976779675429	0.617566546280225	0	2.67587534032891
AL356234.3	1.94198445891298	-2.67000689224716	1.30414466917904	-2.04732416222498	0.0406262670427413	0.649655209333606	0	2.67000689224716
ULK4P3	1.93137235792132	-2.66540061629301	1.18775727166971	-2.24406171182272	0.0248284310227131	0.584371896421567	0	2.66540061629301
AC134684.6	1.41418140425749	-2.66504415372385	1.09501994397434	-2.4337859491866	0.0149418281756806	0.506884767569623	0	2.66504415372385
CEACAM20	1.07317404647264	-2.66005662491552	1.28024355140218	-2.07777389075861	0.0377301896787546	0.63989913278473	0	2.66005662491552
PYCARD-AS1	1.06381407313318	-2.65306754731752	1.02989044801821	-2.57606772877907	0.00999310698181159	0.443812512278659	0	2.65306754731752
MIR8078	1.39224642774908	-2.64387974170829	1.11193543551824	-2.3777277504211	0.0174196819054578	0.528007194839919	0	2.64387974170829
ANKRD34C	1.39612864715326	-2.63968474678026	1.19468759989118	-2.20951882904007	0.0271385742215351	0.59045248931466	0	2.63968474678026
AVPR1B	1.0459014098191	-2.63797641502484	1.20836179690599	-2.18310146992348	0.0290283383643037	0.601640911485735	0	2.63797641502484
NRAP	1.04034010790598	-2.63656925260316	1.25942070363995	-2.09347777512551	0.0363065260006355	0.631280624283114	0	2.63656925260316
AC010320.3	1.86111039869701	-2.62509228938747	0.928298500736838	-2.82785363469164	0.00468612263061461	0.334005085900068	0	2.62509228938747
ACTA1	36.2587353150749	-2.62333717629628	0.981707470817043	-2.6722188169893	0.0075351495087406	0.396041370682856	0	2.62333717629628
SMARCE1P2	1.01537835171783	-2.62234755235093	1.27733675286266	-2.05298058360409	0.0400744606497067	0.648649372018104	0	2.62234755235093
AC108063.1	1.02235952880293	-2.61897383086823	1.241624903321	-2.10931161566043	0.0349176928254309	0.623718415313967	0	2.61897383086823
AL137847.1	3.4547746855911	-2.60902415032035	0.892490645465654	-2.92330699887515	0.00346334858566578	0.29387134745442	0	2.60902415032035
MIR3942	1.35622964813826	-2.60283572482923	1.0625390031096	-2.44963781772889	0.0142999973235999	0.500583555995394	0	2.60283572482923
LINC02458	1.8078324515948	-2.60199892255721	1.11577074099321	-2.3320193180913	0.0196996749125583	0.547894998010131	0	2.60199892255721
UTF1	1.82659720692249	-2.59599005317588	1.05203547141919	-2.46758795088335	0.0136026800350847	0.499961318339447	0	2.59599005317588
AL513485.1	1.35276340516197	-2.58334038273385	1.04967742582845	-2.46108025110188	0.0138519378232884	0.500583555995394	0	2.58334038273385
AC007569.1	2.43853988917704	-2.57921380135736	1.02614486934034	-2.51349870609929	0.0119540216433879	0.478215616979686	0	2.57921380135736
AL591379.1	1.35314620671903	-2.57790509751531	1.3068722684533	-1.97257617270148	0.0485438699095707	0.674230174462705	0	2.57790509751531
AC008649.2	1.34965144478991	-2.57510273656155	1.08340996477999	-2.37684978011484	0.0174611975624631	0.528321113986499	0	2.57510273656155
AP000317.1	1.38358243431248	-2.57500466912898	0.939814884291097	-2.7399062434208	0.00614567128011599	0.368482698520483	0	2.57500466912898
LCE4A	3.74136487487431	-2.55931943585062	1.14732173188439	-2.23069028043871	0.0257016519052886	0.585108935598851	0	2.55931943585062
AC010522.1	0.985745183350949	-2.55425972162102	1.28490614062449	-1.98789595664909	0.046823198033518	NA	0	2.55425972162102
AC089998.3	1.34552618872178	-2.54923308796105	1.03649397462008	-2.45947699685901	0.0139139613936035	0.500583555995394	0	2.54923308796105
MRGPRE	1.75898469486537	-2.54844496513787	1.03736887508641	-2.45664298046882	0.0140241982272401	0.500583555995394	0	2.54844496513787
FOXD4L4	0.984706589148978	-2.54824480004197	1.0119414518984	-2.51817414462217	0.0117964980445503	NA	0	2.54824480004197
AL110118.2	1.71562948051674	-2.54433732970577	0.872729338304442	-2.91537962347979	0.00355256124486862	0.297404991371542	0	2.54433732970577
KRTAP5-7	3.05031893912104	-2.54296198855275	1.28873233511868	-1.97322742609587	0.048469657101662	0.674230174462705	0	2.54296198855275
AC092755.1	0.969220797840116	-2.54209581669769	1.07193798108266	-2.37149523718729	0.0177162750217564	NA	0	2.54209581669769
RPSAP52	1.77889703825826	-2.53800294958935	1.22880642803881	-2.06542128335057	0.038883156493774	0.646041001078328	0	2.53800294958935
AC243962.1	1.30816520507864	-2.53670373310812	1.05343606918041	-2.40802817306391	0.0160389432550761	0.513775586934914	0	2.53670373310812
AC023157.1	0.981587442407023	-2.52676155922328	1.12131140690644	-2.25339860422387	0.0242340274655758	NA	0	2.52676155922328
LINC02081	1.29740778793178	-2.52585258061994	0.947031293425625	-2.66712683958242	0.00765027931989525	0.396041370682856	0	2.52585258061994
AC008991.2	0.965934073614471	-2.51714240998241	1.14821993721804	-2.19221277073543	0.0283641467564364	NA	0	2.51714240998241
AC007387.1	1.2949261743199	-2.51695037774053	1.26858324195359	-1.9840640286754	0.0472487025344322	0.672491989413214	0	2.51695037774053
OPN4	14.9656227226398	-2.51323381817252	0.676275870382793	-3.71628491897834	0.000202173589147602	0.0746134444568255	0	2.51323381817252
RNF148	1.28019821843283	-2.49816865467467	1.10993662628498	-2.25073089356118	0.0244025868288499	0.582860317894749	0	2.49816865467467
AC027644.3	1.28805643593853	-2.49179828812073	0.939286527003007	-2.65286280222856	0.00798123044536722	0.401405338502797	0	2.49179828812073
LINC02178	1.23992711664553	-2.4781514334169	1.20476237288285	-2.05696284113437	0.0396898003663935	0.647969993146797	0	2.4781514334169
AL356108.1	1.30577036206411	-2.47704786278348	1.21066338830316	-2.04602525087939	0.0407538863870324	0.649655209333606	0	2.47704786278348
AC120498.8	1.71292369596769	-2.47580185777694	1.12536291283154	-2.20000306527567	0.0278066775489177	0.59045248931466	0	2.47580185777694
AL353801.1	1.25330901714372	-2.4741789835739	1.06342483001983	-2.32661389289525	0.0199858244422356	0.550893327125002	0	2.4741789835739
DNAJC5B	1.67018267044096	-2.47274083685004	1.19789045011552	-2.06424622269222	0.0389943769885841	0.646041001078328	0	2.47274083685004
RPL13AP6	1.26187413063429	-2.46878982536998	0.95794304262004	-2.57717809465756	0.00996106134674572	0.443140391288248	0	2.46878982536998
AL731537.1	2.26584997494209	-2.46454826892764	0.923463555283798	-2.66880945634096	0.00761206203854109	0.396041370682856	0	2.46454826892764
KRT74	68.9024388912617	-2.46277532217117	1.20323955325789	-2.0467872050108	0.0406789824945331	0.649655209333606	0	2.46277532217117
LINC00365	1.65305892471424	-2.4622161139886	0.973550902475152	-2.52910875818478	0.0114352586435872	0.469652166517108	0	2.4622161139886
KRT73-AS1	1.68035461905365	-2.4584409696393	1.20413698908229	-2.04166219618663	0.0411850511479769	0.649655209333606	0	2.4584409696393
Z98048.1	1.22256912468393	-2.45400381220537	0.962302853494289	-2.55013668856375	0.0107680691459822	0.454357030325556	0	2.45400381220537
AL353704.1	1.66947172087221	-2.45260138588512	0.932654908303543	-2.62969868495764	0.00854605771292955	0.413923013404608	0	2.45260138588512
ARPC4-TTLL3	0.912552281215614	-2.45257292649838	1.1794647232594	-2.0793948967976	0.0375810691767955	NA	0	2.45257292649838
AP001172.1	1.68175994997524	-2.45089949262575	0.959795056936636	-2.55356544599036	0.0106626238158482	0.454055600121548	0	2.45089949262575
EIPR1-IT1	1.66312516822605	-2.45069373776152	1.03501896793984	-2.36777664339767	0.0178953357341913	0.531382277406457	0	2.45069373776152
AC022211.4	1.24720346804317	-2.44876251035197	1.04052990680691	-2.35338022898978	0.0186036000208276	0.53686137813408	0	2.44876251035197
AC010127.1	0.90370623074858	-2.44865415171617	1.17448787200371	-2.08486967816763	0.037081131720643	NA	0	2.44865415171617
AC018797.3	0.928353908183308	-2.44675980591494	0.968725995509451	-2.52575012671998	0.0115451563788905	NA	0	2.44675980591494
ULK4P1	1.24270225708724	-2.44332820123727	1.07976063976483	-2.26284244049627	0.0236454036511078	0.580131565421327	0	2.44332820123727
LEFTY1	2.17473676431714	-2.44288496258369	0.933767943307246	-2.61615852213925	0.00889252621233185	0.419187115540998	0	2.44288496258369
AL449214.1	0.90986142293813	-2.43991441238077	1.21242769768731	-2.01242054848703	0.044175624199355	NA	0	2.43991441238077
AC007256.1	1.23765401210907	-2.43341773611122	1.06035947973649	-2.29489883630403	0.0217389225237181	0.568329304438397	0	2.43341773611122
AC002091.2	3.61057101800612	-2.43073592348993	0.784348752026282	-3.09904990249603	0.00194142316936396	0.224101811924422	0	2.43073592348993
AC243654.2	0.894189162430032	-2.43057625519813	1.06288451135509	-2.28677361390783	0.0222090403728156	NA	0	2.43057625519813
INSYN1-AS1	1.19504980899071	-2.420171730662	1.13899110772383	-2.1248381258204	0.0336001223207298	0.620424397052553	0	2.420171730662
AC008758.5	0.894167380727067	-2.41925888346034	1.19376566178038	-2.02657771195417	0.0427056178292118	NA	0	2.41925888346034
AADACL2-AS1	1.19546606293394	-2.41608124016236	1.11795571433571	-2.16116006133392	0.0306829773529098	0.611581233625962	0	2.41608124016236
MROH2A	1.58613250863681	-2.4130964082958	1.13113098283635	-2.13334834330581	0.0328961612300205	0.617566546280225	0	2.4130964082958
RN7SL338P	1.19847334852588	-2.41291366941525	1.07657277719084	-2.24129173664543	0.0250071838732982	0.584371896421567	0	2.41291366941525
AC078942.1	1.20013319620308	-2.40780229095623	1.18788073510359	-2.02697309570076	0.0426651642063895	0.659560647610634	0	2.40780229095623
AL160191.1	0.90891542218919	-2.39466681551614	1.21441004327598	-1.97187665630326	0.0486236887384774	NA	0	2.39466681551614
LINC02208	0.870667735819879	-2.39134125669052	1.18783814510788	-2.01318779544105	0.0440948766891423	NA	0	2.39134125669052
LINGO2	14.4656886071558	-2.38770216701867	0.909676598449986	-2.62478134656549	0.00867046269517942	0.414584186134647	0	2.38770216701867
AL133499.1	0.866461401641852	-2.38110764547687	1.13469100147222	-2.09846349568955	0.0358642213374692	NA	0	2.38110764547687
TATDN2P3	1.57987824116393	-2.37930080659058	1.11049546665118	-2.14255787442845	0.0321486168034436	0.617566546280225	0	2.37930080659058
SLC39A12	1.17218846699522	-2.37333195769723	1.13878471118256	-2.08409186950944	0.0371518114795742	0.636415710717412	0	2.37333195769723
MGC15885	2.14193809498254	-2.36830958499152	1.12480070457991	-2.10553707456649	0.0352445836007812	0.624698811208524	0	2.36830958499152
C9orf153	1.56707659157477	-2.3644257372461	1.07453018459255	-2.20042747160488	0.0277765805223309	0.59045248931466	0	2.3644257372461
AC027309.1	0.848127648648483	-2.36412314568978	1.10920367853825	-2.13136973076514	0.0330586945189182	NA	0	2.36412314568978
KRT86	72.3754584555507	-2.36184472844658	0.96958640763336	-2.43593011396637	0.0148535539517771	0.506582791943177	0	2.36184472844658
KCNA4	7.58585157959566	-2.35959631301802	0.785558386138115	-3.00371857096203	0.00266701901895607	0.25505072756827	0	2.35959631301802
SNX18P12	1.13995609645876	-2.35272453144608	1.17803795034774	-1.99715512624325	0.0458083340384291	0.667296577571846	0	2.35272453144608
HSPE1P11	1.12315066365239	-2.34498559746956	0.955435944533001	-2.45436191812497	0.0141134856068577	0.500583555995394	0	2.34498559746956
TRIM67	6.5069486564824	-2.33286028539048	0.748904361166618	-3.11503097906443	0.0018392559201315	0.219063740341844	0	2.33286028539048
LINC00603	0.861486601220275	-2.33190649695756	1.18154261948991	-1.97361183464061	0.0484258970187833	NA	0	2.33190649695756
INTS6P1	2.0623046756581	-2.32803565071684	0.942635152901673	-2.46971019863894	0.0135222549167688	0.499136115636985	0	2.32803565071684
TMEM35B	1.15566433761387	-2.32447034792072	1.08516128416452	-2.1420505705844	0.0321894128474864	0.617566546280225	0	2.32447034792072
LINC01971	1.14827183027616	-2.32135270144308	1.05351311664997	-2.2034397718983	0.0275637675856983	0.59045248931466	0	2.32135270144308
AC138969.1	69.2342349674766	-2.31546036356684	0.699670967462166	-3.30935607056191	0.00093510830610316	0.162162338430054	0	2.31546036356684
AL161645.1	1.48784611854882	-2.31515706064781	1.03433370680116	-2.23830766166154	0.0252009988316894	0.584371896421567	0	2.31515706064781
AP005271.1	1.52455001644429	-2.30545320746514	1.07365130933165	-2.14730163082489	0.031769276086248	0.617566546280225	0	2.30545320746514
AC007389.5	2.03326451608072	-2.29066865110574	0.989240767917935	-2.31558254107029	0.0205810730169304	0.556941725166255	0	2.29066865110574
AC023301.1	17.1624842664358	-2.28876174858029	0.797385099256499	-2.87033423463065	0.00410038125265532	0.314632852067741	0	2.28876174858029
PKIA-AS1	1.13787977948972	-2.28875511333801	1.02973844470132	-2.22265675824298	0.0262389538140907	0.587885649429811	0	2.28875511333801
AL590235.1	1.48309754940362	-2.28681492628884	1.08487075670369	-2.10791461762431	0.0350383755804582	0.624140418310501	0	2.28681492628884
AC105053.1	1.96961823597003	-2.28669649304826	0.937157542840987	-2.44003424025821	0.0146858698725487	0.504880408694552	0	2.28669649304826
APELA	63.2566460169917	-2.28180003634634	0.683310676848239	-3.33933028365824	0.000839806494141717	0.160874748462223	0	2.28180003634634
AC092718.1	1.07609451175859	-2.2764808972166	1.11954737917391	-2.03339397649822	0.0420127354172777	0.654711363252022	0	2.2764808972166
HSPE1P27	1.08860656448188	-2.27571045538958	1.14690422494971	-1.9842201344139	0.0472313049331562	0.672491989413214	0	2.27571045538958
AP000253.1	1.4432048065943	-2.26123734237508	1.04317934056665	-2.16764007341901	0.0301860822603343	0.608903705517736	0	2.26123734237508
DNAJC19P9	1.46582887273947	-2.26066035282577	0.883833410235407	-2.55779010687506	0.0105339651900569	0.453237257594517	0	2.26066035282577
ANKRD30B	2.48121079267428	-2.25950085608513	1.12234269909011	-2.01320047603725	0.044093543190162	0.662584988222003	0	2.25950085608513
AC020637.1	3.30529315001891	-2.25450094309775	0.899810205116773	-2.50552942195757	0.0122268225354416	0.481743265883903	0	2.25450094309775
AC015795.1	1.0593844595189	-2.24668202821331	1.06971110450663	-2.10026989413139	0.0357051060239543	0.627383000396617	0	2.24668202821331
SH2D5	1.91845685195843	-2.2466762671662	1.05011764559519	-2.13945197149107	0.0323990817059593	0.617566546280225	0	2.2466762671662
AC092127.1	1.06178733255809	-2.24405088577589	1.0306079295792	-2.17740502607247	0.02945036101319	0.603202424041236	0	2.24405088577589
OCSTAMP	1.4211400508867	-2.23888558874287	1.13923994841278	-1.96524497921807	0.0493858903286281	0.675395868622674	0	2.23888558874287
NPM1P29	1.07497882755767	-2.23738934286203	1.11849675178557	-2.00035390294183	0.0454620622946474	0.667296577571846	0	2.23738934286203
LINC02594	1.06326718445968	-2.23563835974326	1.09672039053619	-2.03847615037982	0.0415023375164597	0.651969874067022	0	2.23563835974326
AP000785.1	4.29441943831436	-2.23300510360199	0.797513485219736	-2.79995905396727	0.00511090891069476	0.347213529119042	0	2.23300510360199
AL356270.1	1.39496525625991	-2.22746047342278	1.00937186264928	-2.20677884518834	0.0273295137021096	0.59045248931466	0	2.22746047342278
FAM85B	1.41238817905117	-2.22311774607071	1.03041378966153	-2.1574999950272	0.030966727517624	0.612818808278815	0	2.22311774607071
CPNE6	3.57758779284837	-2.21892868359964	1.04244909164603	-2.1285727057385	0.0332896287014436	0.620044499222461	0	2.21892868359964
AC105384.1	4.29074319415167	-2.20781591801768	0.713144019096781	-3.09589067410809	0.00196222693943487	0.224525032724943	0	2.20781591801768
OR7E94P	3.45474809256689	-2.20770542466284	0.776880943688001	-2.84175515257518	0.00448659342084578	0.326561687240061	0	2.20770542466284
KRT81	59.0117834676058	-2.20691898193935	0.986036135230667	-2.23817252034387	0.0252098069191269	0.584371896421567	0	2.20691898193935
AJ011932.1	7.00956879912416	-2.20585213565971	0.636081806821768	-3.46787490540159	0.000524591427924454	0.121643720712511	0	2.20585213565971
HOXB9	17.5355299895575	-2.19742429598648	0.898496690074199	-2.44566765828043	0.0144584207715657	0.500583555995394	0	2.19742429598648
AP000525.1	6.53511659525814	-2.19601973738158	0.747958343673629	-2.93601877157455	0.0033245420383165	0.287501567755799	0	2.19601973738158
KLRC4	1.87891215261526	-2.19301088307654	1.08773634854351	-2.01612356341038	0.0437870566420321	0.662510662604184	0	2.19301088307654
AC127496.1	1.84773266778542	-2.18254090883883	0.927823821246766	-2.35232256260249	0.0186565884860315	0.537207239669762	0	2.18254090883883
AC005042.2	1.01415584655977	-2.17276064575233	1.0781866908939	-2.01519891137864	0.0438838115568078	0.662510662604184	0	2.17276064575233
TMEM89	1.3805541431959	-2.17192675325356	1.01459525355324	-2.14068294292448	0.0322996149544553	0.617566546280225	0	2.17192675325356
AC009163.3	1.81436570266297	-2.17106777730065	0.900715513768954	-2.41038124037193	0.0159358585437986	0.513699655712764	0	2.17106777730065
AC008440.3	8.22106295286114	-2.17039963812177	0.760111636718525	-2.85536957109562	0.00429867752110496	0.322745693654765	0	2.17039963812177
AC083805.1	1.86571203469116	-2.16971614019243	0.960507107193753	-2.25892773092699	0.0238878806871005	0.582806459631373	0	2.16971614019243
GAPDHP15	1.02024579923121	-2.16545268265402	1.05493454271863	-2.05268914322733	0.0401027356665011	0.648649372018104	0	2.16545268265402
KRT32	16.2170979631865	-2.16387296424256	1.08632989286357	-1.99191146120318	0.0463807732203887	0.669595262090273	0	2.16387296424256
PADI3	21.7255380221028	-2.16258185279639	0.74581219526616	-2.89963326762794	0.00373599489581957	0.305919607047376	0	2.16258185279639
FIBCD1	16.2834669569763	-2.15808485127376	0.648423678470364	-3.32820179603049	0.000874085270047051	0.161962351450935	0	2.15808485127376
GRID1-AS1	1.36156531732312	-2.15539002188572	0.972324526014216	-2.21673933364735	0.0266409092666778	0.59045248931466	0	2.15539002188572
AL160191.3	1.35055802226609	-2.15243993754771	0.97201156301291	-2.21441803724625	0.0268000352396557	0.59045248931466	0	2.15243993754771
SALRNA2	0.988913492331815	-2.14033815259738	1.06324648459565	-2.01302161221003	0.0441123557625044	NA	0	2.14033815259738
MMP11	1774.1950655587	-2.14017958144711	0.670138201293854	-3.19363912893639	0.00140491620638467	0.199232934546569	0	2.14017958144711
DDT	1.32302392034656	-2.13892665585927	1.03912938184863	-2.05838338634414	0.0395533452660613	0.647969993146797	0	2.13892665585927
AC124014.1	1.76931106224596	-2.13631128942851	1.0435994761678	-2.04706052294435	0.0406521424300621	0.649655209333606	0	2.13631128942851
SUPT16HP1	2.98069835808435	-2.13467395250774	0.83545218815071	-2.55511204923993	0.0106153620170649	0.454055600121548	0	2.13467395250774
AC012170.1	0.98302034136153	-2.12855379810277	1.02545521806688	-2.07571599480998	0.0379202257321546	NA	0	2.12855379810277
RHAG	1.30594115415926	-2.12794438465077	1.07281845269582	-1.98350837395049	0.0473106726301676	0.672541583534097	0	2.12794438465077
PTCRA	3.57777844457446	-2.12504286898027	1.01324359154856	-2.0972675146482	0.0359699008548951	0.628341265863797	0	2.12504286898027
AL034346.1	4.40738493135923	-2.12137942505625	1.02483956235789	-2.06996246336892	0.0384558597195749	0.64513426974742	0	2.12137942505625
AL353803.4	0.735133310788821	-2.11323846813894	1.07762676304779	-1.96101149359188	0.0498776821502016	NA	0	2.11323846813894
AC131159.1	0.939160080369038	-2.08423303603144	0.996546248875172	-2.091456405946	0.0364871703779667	NA	0	2.08423303603144
OR52K3P	3.51212477697348	-2.08082127136758	0.884019662774927	-2.35381786060721	0.0185817134782861	0.53686137813408	0	2.08082127136758
AL591368.1	2.20686884588983	-2.07983032044372	0.884314442779636	-2.35191264535527	0.0186771605774328	0.537209263019179	0	2.07983032044372
CLEC4A	6.41699039778947	-2.05985748943163	0.622747636364524	-3.3076921840389	0.000940681427369696	0.162162338430054	0	2.05985748943163
AC025280.3	2.24927045981046	-2.05952881354002	0.831910208461524	-2.47566238831083	0.0132989268399562	0.497816828553389	0	2.05952881354002
AL157395.1	1.66707637963926	-2.05577659819396	1.03066735463287	-1.99460726970074	0.0460857300942098	0.669021820309462	0	2.05577659819396
AC027228.2	1.26483681207003	-2.04825017548575	1.02749891051111	-1.99343294141975	0.0462140597405038	0.669185151014914	0	2.04825017548575
AL359182.2	0.953616553709372	-2.04759968315108	0.973864752604297	-2.10255035689034	0.035505093337752	NA	0	2.04759968315108
MLLT10P1	1.2581171379035	-2.04529727532824	1.02939049122572	-1.98690127095779	0.0469333387669612	0.672491989413214	0	2.04529727532824
GRM8	2.83087046664352	-2.03981871579777	0.998609164178673	-2.04265972010728	0.041086134830133	0.649655209333606	0	2.03981871579777
AC126177.8	2.35168552860591	-2.0359332675701	0.928093768639042	-2.19367195036294	0.0282590017359492	0.595824250922825	0	2.0359332675701
IGFL1	8.90624066244493	-2.035660010706	0.889057478678834	-2.28968324267521	0.022039685516976	0.568802358365763	0	2.035660010706
AP000781.2	1.24158763720412	-2.03032703029675	0.986442378368191	-2.0582317576982	0.0395678914404829	0.647969993146797	0	2.03032703029675
AC010632.2	1.2305385567599	-2.02927454259777	0.99240185733985	-2.04481131064917	0.0408734642351386	0.649655209333606	0	2.02927454259777
AC007684.1	1.2236734254377	-2.02694782585556	1.00409167985969	-2.0186880008196	0.0435196579311786	0.661208016722038	0	2.02694782585556
AC005020.1	1.61227346378896	-2.01771742952547	0.991330212488199	-2.03536359944189	0.0418143011233271	0.653735162490775	0	2.01771742952547
AC120036.3	4.1394414763142	-2.01749024298206	0.65771356444603	-3.0674298844381	0.00215908106306117	0.236712975294527	0	2.01749024298206
AC009996.1	4.21018184953122	-2.01653085297511	0.604873532504957	-3.33380573724903	0.000856664655849961	0.160874748462223	0	2.01653085297511
WFDC12	177.551428502844	-2.01640374778522	0.996301793963105	-2.02388850447046	0.0429816249938209	0.65992019377234	0	2.01640374778522
AC010624.1	1.22891292004492	-2.01542257304778	1.02032781534401	-1.97526965622148	0.0482375548096498	0.674230174462705	0	2.01542257304778
TCL1A	10.8817950204362	-2.00956488471609	0.912311787824564	-2.20271721963383	0.0276146858179897	0.59045248931466	0	2.00956488471609
FCGR3B	42.1522437165007	-2.00730804223998	0.728181398618404	-2.75660439287311	0.00584049660747694	0.360156557121659	0	2.00730804223998
CALCR	4.65011117291079	-2.00290423127945	0.672921443991637	-2.97643097743864	0.002916247192306	0.270015636678424	0	2.00290423127945
AC025166.1	1.19105129894764	-1.98359351303488	0.992979737250417	-1.99761731143427	0.045758164979661	0.667296577571846	0	1.98359351303488
UBE2D3P3	2.18489373180086	-1.97264735069869	0.862706796145577	-2.28657912457875	0.0222204008627839	0.56943982693531	0	1.97264735069869
CXCL8	11.0705852193398	-1.96964439571493	0.865618798224785	-2.27541777021742	0.0228808803663646	0.572677339027837	0	1.96964439571493
ZNF534	3.01440035794886	-1.96555766877628	0.822652233907357	-2.38929354077173	0.0168808087816826	0.524085109604775	0	1.96555766877628
AC092634.3	2.09477324869521	-1.96540156069942	0.889023083366838	-2.21074300259584	0.0270536388353968	0.59045248931466	0	1.96540156069942
ASS1P2	1.99047858140877	-1.95405856632191	0.873456522903041	-2.23715607484086	0.0252761410848617	0.584371896421567	0	1.95405856632191
AC078778.2	2.34846763920433	-1.9334611982383	0.944721225898678	-2.04659442937684	0.0406979222655167	0.649655209333606	0	1.9334611982383
AC090912.1	2.44684721632709	-1.92767782361401	0.797812495810762	-2.41620410025672	0.0156832675601157	0.511463757147492	0	1.92767782361401
PGR-AS1	2.04827921129805	-1.92270192693061	0.867929354519602	-2.21527468441809	0.0267412163710502	0.59045248931466	0	1.92270192693061
CD8B2	7.59439221416012	-1.92210061662381	0.895080187913386	-2.14740605655077	0.0317609689042172	0.617566546280225	0	1.92210061662381
SNORD20	2.48853760880343	-1.92086762695821	0.787353893095584	-2.43964962109486	0.0147015132555029	0.504880408694552	0	1.92086762695821
AC009269.5	1.92252114392601	-1.91853726612891	0.94682995093576	-2.02627437401278	0.0427366757821089	0.659797671136623	0	1.91853726612891
MMP12	13.3167115035571	-1.90663811186982	0.846904162039736	-2.25130327294384	0.024366335654514	0.582860317894749	0	1.90663811186982
ATP6V0D2	11.6448523455077	-1.90534926331921	0.769042935234234	-2.47755902307181	0.0132284527207217	0.496130823940033	0	1.90534926331921
AC022915.1	2.02087876673181	-1.90481585611511	0.915225950899747	-2.08125201677521	0.0374108446263022	0.63702009358095	0	1.90481585611511
MIR4326	1.15779656400063	-1.9029445320375	0.95008081305819	-2.00292912548372	0.045184896369161	0.666814654946963	0	1.9029445320375
AC009509.1	7.36352044498562	-1.88810973004886	0.701081148087531	-2.69314006688014	0.00707825258123767	0.388074879862202	0	1.88810973004886
SLC47A2	71.1034982569096	-1.87883344480407	0.66995016641071	-2.80443761193465	0.00504044413025703	0.345984862902762	0	1.87883344480407
AP001092.1	3.11117594287159	-1.87759879641893	0.820386945377398	-2.28867463944735	0.0220982635887626	0.568802358365763	0	1.87759879641893
UGT1A6	3.69241066529968	-1.86811099698037	0.927700780462779	-2.01369993032503	0.044041047351824	0.662584988222003	0	1.86811099698037
GDNF-AS1	12.878542755106	-1.86797834607181	0.594828280431293	-3.14036572826932	0.00168737037752503	0.209876173422293	0	1.86797834607181
SPP1	257.30046452881	-1.86257302222373	0.69192544463339	-2.69186953113221	0.00710527351690518	0.388074879862202	0	1.86257302222373
AC010768.2	1.91231527257551	-1.86085952273896	0.878916310807187	-2.11722037679557	0.0342411488004435	0.621257365155045	0	1.86085952273896
RF00092	1.86913559460548	-1.85561646083566	0.880876519582652	-2.10655684376152	0.0351560109170185	0.624698811208524	0	1.85561646083566
ENTPD8	2.84140124492144	-1.85199096016193	0.787147941284799	-2.35278638617675	0.01863333496268	0.537127916421458	0	1.85199096016193
AC117402.1	1.92833409143062	-1.85195062361627	0.843941857142064	-2.19440546519133	0.0282062733670203	0.595824250922825	0	1.85195062361627
CASP5	2.40536324724271	-1.84440915633765	0.824107986721543	-2.23806732376792	0.0252166651465019	0.584371896421567	0	1.84440915633765
SLITRK3	13.1788417243397	-1.83935870354747	0.709197506011115	-2.5935775125507	0.00949831258899371	0.432090772169101	0	1.83935870354747
RNU4ATAC18P	2.00433265275231	-1.83512955440922	0.906022882431777	-2.02547815291785	0.0428182895781366	0.659797671136623	0	1.83512955440922
ZP2	2.36059957037051	-1.83346407132212	0.830781210151593	-2.2069156703575	0.027319951431463	0.59045248931466	0	1.83346407132212
AC068790.4	1.85165576594464	-1.82010243926379	0.909677426978268	-2.00082181362874	0.0454115957707598	0.667296577571846	0	1.82010243926379
TPTE2	2.29286586069983	-1.80803070381667	0.913464423314011	-1.9793115721543	0.0477809375010928	0.673481432897676	0	1.80803070381667
AL160171.1	2.6183654666339	-1.80584562112943	0.824257297148071	-2.19087611038162	0.0284607589462467	0.59852108079334	0	1.80584562112943
SNX18P3	2.68068245939161	-1.79924146000405	0.910412063958533	-1.97629351722431	0.0481215434177951	0.674230174462705	0	1.79924146000405
AC020912.1	2.81069555718775	-1.7971893006676	0.845439468089504	-2.12574568434666	0.0335244408027097	0.620424397052553	0	1.7971893006676
HOXA10	107.545758580345	-1.79210132085281	0.629582401469293	-2.84649208216506	0.00442038284946956	0.325841903019341	0	1.79210132085281
AC010735.1	3.24797623820898	-1.78912048335538	0.853721829076554	-2.09567147333062	0.0361113440946291	0.628721295223633	0	1.78912048335538
IFI30	5.46397855417033	-1.78389734321872	0.740075589245794	-2.4104258661425	0.0159339091908219	0.513699655712764	0	1.78389734321872
CDH8	12.0740405419909	-1.78335117436278	0.516740315096627	-3.45115548808943	0.000558191887085765	0.126088810494037	0	1.78335117436278
ESM1	14.6211898351328	-1.76656620819091	0.62294811258681	-2.83581597326813	0.0045708775452518	0.330858299221638	0	1.76656620819091
DUXAP8	30.9733421832082	-1.76648444955202	0.516355771717596	-3.42106072267968	0.000623774032712749	0.132884154302213	0	1.76648444955202
AC017071.1	4.63986190554126	-1.7646351577456	0.603876554612081	-2.92217862122362	0.00347592134422271	0.29387134745442	0	1.7646351577456
NMD3P1	2.18419035364048	-1.7625391639031	0.829132146719369	-2.12576387355978	0.0335229254917223	0.620424397052553	0	1.7625391639031
MTND5P11	3.06144631011838	-1.74958901468216	0.700359149052485	-2.49813116177489	0.0124849990143188	0.486066609714369	0	1.74958901468216
HOXA9	85.064946335463	-1.74318629720651	0.622037947640312	-2.80237934650009	0.00507271868666396	0.347050777406412	0	1.74318629720651
GACAT2	6.31482529890285	-1.74157960270537	0.653252408918683	-2.66601328816862	0.00767566589941609	0.396041370682856	0	1.74157960270537
AC023906.4	2.20192184702677	-1.73998882288228	0.772459800305959	-2.25252993384653	0.0242888032670466	0.582860317894749	0	1.73998882288228
NHLH2	28.7127287815624	-1.73506460340232	0.769388495348398	-2.25512158537884	0.0241256981112313	0.582860317894749	0	1.73506460340232
AKR1B10	94.9248127080838	-1.72733383832093	0.845205901030408	-2.04368407297571	0.0409847676439564	0.649655209333606	0	1.72733383832093
AC007998.3	12.2402592246636	-1.72311726689581	0.48378644696603	-3.56173116816727	0.000368417520473308	0.100558794676689	0	1.72311726689581
AL359317.2	2.44219219507209	-1.71240502863265	0.798799053365519	-2.1437244090587	0.0320549752106069	0.617566546280225	0	1.71240502863265
AC068792.1	2.18467800744747	-1.70637266327389	0.803711036026718	-2.12311712392259	0.0337440384226389	0.620424397052553	0	1.70637266327389
AF131215.4	2.09617399317256	-1.70408525194987	0.815100460853362	-2.09064444665606	0.0365599483262193	0.632813578283658	0	1.70408525194987
AC025809.1	2.24621000134409	-1.69847126491191	0.786150172722012	-2.16049213476736	0.0307345918322109	0.611581233625962	0	1.69847126491191
GDNF	28.7180157977425	-1.67830530562774	0.692341750405381	-2.42409952114697	0.0153463992421711	0.511463757147492	0	1.67830530562774
STC2	490.266617836351	-1.67517628100147	0.532474490995178	-3.14602165799646	0.00165507749115547	0.208499978368975	0	1.67517628100147
LINC01443	8.14503841802049	-1.67505052730617	0.641565005531539	-2.61088200394967	0.00903090476346553	0.420695814908305	0	1.67505052730617
ITGB5-AS1	2.87542450561095	-1.67287790507721	0.805933856651561	-2.07570123933938	0.0379215912577667	0.641484477551492	0	1.67287790507721
ERVMER61-1	4.06002222114536	-1.66039722964371	0.756928585474821	-2.19359826211629	0.028264303472773	0.595824250922825	0	1.66039722964371
AC004585.1	8.31761411427669	-1.66015566060717	0.650517021184667	-2.55205568269964	0.0107089402310849	0.454055600121548	0	1.66015566060717
AC011510.1	2.83833564108319	-1.65894528752602	0.7946936535426	-2.08752804320349	0.0368404288295517	0.635406364041416	0	1.65894528752602
ZSCAN4	4.00147062027388	-1.64838778392021	0.772804861019857	-2.13299354994334	0.0329252553201341	0.617566546280225	0	1.64838778392021
BMS1P21	2.37083223221462	-1.64529211476177	0.795592592588147	-2.06800833754556	0.0386392390954076	0.646041001078328	0	1.64529211476177
AL513327.3	2.91528251387957	-1.64096116132892	0.707169290575619	-2.32046439685356	0.0203157687621205	0.556464376657822	0	1.64096116132892
MEIOB	4.46417598990196	-1.64040974961829	0.608184126973289	-2.69722552244501	0.00699198996004863	0.388074879862202	0	1.64040974961829
PENK	27.3201653643228	-1.63579174684128	0.575540081364396	-2.8421856266959	0.00448053954887916	0.326561687240061	0	1.63579174684128
LINC02470	15.0182283462836	-1.62557646931579	0.689423877671863	-2.35787665899425	0.0183797986715157	0.535045134256503	0	1.62557646931579
CNR2	7.30372628075364	-1.62550160874115	0.711530954429612	-2.28451285024445	0.0223414082499331	0.571133580851704	0	1.62550160874115
AC005722.2	5.6074076971494	-1.61971744556059	0.767074515923963	-2.11155163147297	0.0347249249485536	0.621939308562509	0	1.61971744556059
AC010247.2	6.7177591651078	-1.61904508153041	0.529950029257623	-3.05509008801913	0.00224992928353074	0.242350653228536	0	1.61904508153041
MMP13	17.7412132333355	-1.61417836795268	0.691965735635037	-2.33274320508269	0.0196616271279075	0.547894998010131	0	1.61417836795268
AC009690.2	2.79986732103433	-1.60656681681262	0.752293898149021	-2.13555742079723	0.0327155051523798	0.617566546280225	0	1.60656681681262
LINC01229	7.76329719318414	-1.60302602996132	0.683935612048807	-2.34382594168372	0.0190870765947743	0.543553836546995	0	1.60302602996132
AC012615.4	2.83861676063336	-1.600039077312	0.761317051485638	-2.10167245589689	0.0355819779994035	0.627040046156548	0	1.600039077312
AC005332.7	5.0223485546832	-1.59779178465581	0.583166756346171	-2.73985402505926	0.00614664773303854	0.368482698520483	0	1.59779178465581
ADAMDEC1	167.563497932125	-1.59666485618791	0.753938782379351	-2.11776458978407	0.0341950096345355	0.621257365155045	0	1.59666485618791
AC010998.2	1.91705481593008	-1.59535624037204	0.811430552055281	-1.96610324362467	0.0492866858066902	0.675118603541889	0	1.59535624037204
SUMO1P3	2.31751611182308	-1.59181746196793	0.705664493121832	-2.25577094707683	0.0240849797280144	0.582860317894749	0	1.59181746196793
TNXA	62.5007476400131	-1.59116718880418	0.615002382106913	-2.58725370030773	0.0096744332199542	0.437657805163338	0	1.59116718880418
PABPC1P7	2.69923862463114	-1.58997465164446	0.700692606443477	-2.26914717955244	0.0232593771137857	0.575606280834471	0	1.58997465164446
TIMD4	26.800388628083	-1.58828321260321	0.78951908190955	-2.0117097217736	0.0442505452076152	0.662584988222003	0	1.58828321260321
GRM7	6.24001361849452	-1.58805007180872	0.627598974457204	-2.53035797769138	0.0113946204731867	0.46896804455639	0	1.58805007180872
AJ009632.2	6.47211431469664	-1.582124801193	0.702243896897468	-2.25295628510673	0.0242619054137439	0.582860317894749	0	1.582124801193
AC023830.3	3.10905417725795	-1.58196046067222	0.637901078381711	-2.47994636517231	0.0131402146647183	0.494324317488481	0	1.58196046067222
AP003170.1	3.81583369602677	-1.58179079495732	0.588541070912909	-2.68764725714679	0.00719573664019817	0.388074879862202	0	1.58179079495732
SERPINA5	157.25334293986	-1.5804489333058	0.560030122926201	-2.82207843579525	0.00477135060976009	0.33563283749495	0	1.5804489333058
APOA1-AS	2.32242516206311	-1.57963373605818	0.717998909297196	-2.20005032821622	0.0278033244787136	0.59045248931466	0	1.57963373605818
RSL24D1P6	2.65665939195896	-1.57531076794372	0.727210195260255	-2.16623856240072	0.0302929617760233	0.609651672363393	0	1.57531076794372
ST8SIA5	5.43506903040212	-1.56625686941653	0.647285688321125	-2.41973041838597	0.015532016983746	0.511463757147492	0	1.56625686941653
AC104964.2	2.80156061116529	-1.56601347419211	0.708154693507282	-2.21140026120015	0.0270081317793648	0.59045248931466	0	1.56601347419211
FLJ16779	58.2976151416465	-1.56278917994007	0.706465057978964	-2.21212523151655	0.0269580131781647	0.59045248931466	0	1.56278917994007
AL118511.1	2.01414638718695	-1.55938980875164	0.791120027039189	-1.9711165884496	0.0487105417321239	0.674230174462705	0	1.55938980875164
DUSP27	4.57218567402335	-1.55746422764775	0.684172559364522	-2.27642019009702	0.0228208723922307	0.572438001858248	0	1.55746422764775
RGS7	11.1522916915081	-1.55668855962906	0.59876481902888	-2.59983303988002	0.00932691266035458	0.427260651117607	0	1.55668855962906
NKX6-1	17.9757639850672	-1.54785425210151	0.788565104725389	-1.96287439404326	0.049660770758593	0.676331172654581	0	1.54785425210151
Z98885.1	3.48465956938802	-1.54323529623739	0.614123979868291	-2.51290512474104	0.0119741532506055	0.478290758575634	0	1.54323529623739
C11orf87	15.0948342091054	-1.53525247022827	0.694522829727188	-2.21051404578208	0.0270695068086873	0.59045248931466	0	1.53525247022827
AC004160.2	4.36757175276394	-1.5325751893119	0.721913838072859	-2.12293366394402	0.0337594110238686	0.620424397052553	0	1.5325751893119
TRGV5P	4.3401240999932	-1.53197371719635	0.70545044048216	-2.17162486446146	0.0298839699826125	0.607374042022483	0	1.53197371719635
AC124283.4	3.04719958215417	-1.53125553750552	0.699125940344078	-2.19024277192733	0.028506634773565	0.59900509300058	0	1.53125553750552
FRG1-DT	15.8404396555973	-1.52830007465806	0.630064511370482	-2.42562475282695	0.0152820623943896	0.511304538337389	0	1.52830007465806
HOXB-AS3	46.1633837025934	-1.51303420545608	0.700953740111109	-2.15853646093143	0.0308861467898723	0.612649284129465	0	1.51303420545608
LINC00605	5.06953941941009	-1.50886982615389	0.552514354622384	-2.73091515818648	0.00631587285462849	0.373447380752976	0	1.50886982615389
FAM19A3	3.31560728584547	-1.50568179547703	0.752191848471186	-2.00172575458946	0.0453142348973558	0.667296577571846	0	1.50568179547703
TMEM121B	21.0196844972297	1.50344393327103	0.423271737687321	3.55195917753823	0.000382374178693444	0.103292274271178	1	1.50344393327103
AC243772.2	5.92571040249774	1.505170999702	0.508119943524749	2.96223562740102	0.0030541396205221	0.275957311988071	1	1.505170999702
AC018926.1	3.03081075259641	1.53160243198629	0.459280645441094	3.33478548941538	0.000853652231815642	0.160874748462223	1	1.53160243198629
AC021491.4	1.79555753269312	1.54035809660504	0.675290662257866	2.28102975902967	0.0225466859752605	0.572438001858248	1	1.54035809660504
AC124798.1	20.8897269021619	1.54256688800109	0.325349506317375	4.74126088421456	2.12392227685755e-06	0.0053000008330573	1	1.54256688800109
TNFAIP3	659.817701753129	1.54675123123122	0.347103468984229	4.45616759681967	8.34378114408493e-06	0.0121462276288032	1	1.54675123123122
JAKMIP2	17.7010596350499	1.54852807591839	0.444091815195765	3.48695477586266	0.000488553964018239	0.121643720712511	1	1.54852807591839
LINC01002	11.4555427510786	1.55582062144574	0.535083635352123	2.90762138599492	0.0036418897160404	0.301205376102901	1	1.55582062144574
AL391832.3	2.32404481899327	1.55674006684584	0.681130375922867	2.28552436049648	0.0222820996923317	0.570173689685709	1	1.55674006684584
L3MBTL4-AS1	4.3790671329467	1.56459563328626	0.674671628035006	2.31904762001504	0.0203924544262876	0.556549352365957	1	1.56459563328626
APOE	16503.7730990543	1.56724240409121	0.353567246743384	4.43265720602424	9.30787893777497e-06	0.0121947175903259	1	1.56724240409121
LINC00664	8.87161764011044	1.567851321785	0.583128252072601	2.68869038022496	0.00717329187114347	0.388074879862202	1	1.567851321785
MAJIN	1.61431239640201	1.56845679499658	0.737196666619165	2.12759615719593	0.0333705811213651	0.620424397052553	1	1.56845679499658
AL513548.1	1.15364137280228	1.57475576121277	0.783307073472921	2.01039389856501	0.0443895157434533	0.662584988222003	1	1.57475576121277
KEL	9.71782712553593	1.57499316820133	0.432725652302291	3.6397037241071	0.000272951915720737	0.0893414834961411	1	1.57499316820133
AC005622.1	6.31213379263657	1.58023774525306	0.588165159701512	2.68672450108233	0.00721564400607204	0.388074879862202	1	1.58023774525306
AC015922.1	1.31062240665883	1.58293696987851	0.787614736700786	2.00978587133759	0.0444538567833562	0.662584988222003	1	1.58293696987851
C1QTNF12	53.3309478397495	1.59167020401536	0.484973911466746	3.28197077488466	0.00103084288531197	0.167363811767284	1	1.59167020401536
LNCAROD	5.57690889102641	1.59760002673268	0.650863386584852	2.45458580043264	0.0141047000579989	0.500583555995394	1	1.59760002673268
ZBTB32	12.0681326574274	1.6047746114025	0.521472278998634	3.07739198425675	0.00208820503798449	0.236529288117708	1	1.6047746114025
ADAMTSL4-AS1	17.4067903247383	1.61054891120804	0.383372281166559	4.20100510737845	2.65732595716431e-05	0.0224612619534117	1	1.61054891120804
AC136475.5	3.84469289687013	1.6161754945142	0.433903976721303	3.72473077275406	0.000195523778214299	0.0742508631963664	1	1.6161754945142
AP000593.3	0.973929587941258	1.63815650931997	0.74057983540881	2.21199178129889	0.0269672328158411	NA	1	1.63815650931997
MEP1A	3.4793988032	1.64383697112208	0.787635282060155	2.08705349869856	0.0368832988477271	0.635406364041416	1	1.64383697112208
CD79A	110.040300376853	1.64412327145031	0.710823413178247	2.31298412653443	0.0207235118893676	0.556941725166255	1	1.64412327145031
AL139246.5	42.3397464753085	1.65163407911494	0.431626675958305	3.8265338337765	0.000129960294096784	0.0583115431946619	1	1.65163407911494
CXCL2	39.1308068227764	1.65326395018503	0.668185618610875	2.47425850562616	0.0133513050928672	0.498353628701422	1	1.65326395018503
MMP2-AS1	10.757831296607	1.65383451517196	0.757481836636507	2.18333224003836	0.0290113519684617	0.601640911485735	1	1.65383451517196
AC026992.2	1.0586650110315	1.65931980731222	0.820396230991766	2.02258341107478	0.0431161159398823	0.660144999233463	1	1.65931980731222
AL157871.3	1.30895481708432	1.66310466889289	0.764967207191114	2.17408622651897	0.0296986601614039	0.60512752115806	1	1.66310466889289
CASC19	4.85006078472795	1.66319503976091	0.622695803759314	2.67095912598083	0.00756348561909033	0.396041370682856	1	1.66319503976091
SLPI	532.587500773698	1.66831124309122	0.555782128571333	3.00173603526926	0.00268444838154362	0.255784003423954	1	1.66831124309122
RNU6-574P	1.76069566944905	1.67301854164109	0.708411780544356	2.36164697932538	0.0181939581904608	0.534924180884017	1	1.67301854164109
PLSCR2	1.68022983509499	1.67433860111108	0.85184895884076	1.96553459828091	0.0493523953133685	0.675320923612697	1	1.67433860111108
AC093311.1	1.45128049437594	1.67615266339654	0.846917369473334	1.97912184094048	0.0478022899764003	0.673481432897676	1	1.67615266339654
MIR3619	0.968854230719883	1.67720684890111	0.81019468238186	2.070128186932	0.0384403419476231	NA	1	1.67720684890111
ANKRD22	214.851896987379	1.68480109460878	0.650016123459235	2.5919373901722	0.00954371384758856	0.433403698350716	1	1.68480109460878
OR6L2P	0.915710122725478	1.69285921849031	0.786977818962988	2.15108885879531	0.0314691867150503	NA	1	1.69285921849031
AC008750.3	2.6741720930879	1.7023058652511	0.780595094645212	2.18077960895311	0.0291997214844074	0.602133915800318	1	1.7023058652511
AC011676.1	1.17859818430549	1.70254575576247	0.791753783816458	2.15034748246577	0.0315277391554122	0.617566546280225	1	1.70254575576247
AIM2	30.6373939840524	1.71668508117956	0.451941597012331	3.79846664376132	0.000145594018248105	0.0623656835498856	1	1.71668508117956
HIST1H4E	1.59996381806324	1.72591978442583	0.753751237344585	2.28977373291767	0.0220344365966581	0.568802358365763	1	1.72591978442583
LRG1	469.196478371102	1.73295826380299	0.783061588143293	2.21305487338739	0.0268938627449368	0.59045248931466	1	1.73295826380299
AC103810.5	1.48116027630214	1.73628841241907	0.723005687085891	2.40148652138168	0.0163286106032291	0.51633838938166	1	1.73628841241907
AC012409.4	0.517795671802901	1.73950221267909	0.859968150887631	2.02275190178105	0.0430987328650953	NA	1	1.73950221267909
AC254562.2	0.780366362234115	1.76020399408575	0.876260052983107	2.00876895859098	0.0445616416764705	NA	1	1.76020399408575
AC025580.1	2.64035373137232	1.7605417831455	0.718032222159215	2.45189801907681	0.0142104929762072	0.500583555995394	1	1.7605417831455
AC005523.1	2.33233137947536	1.76764691326596	0.732589625978181	2.41287461708966	0.0158272632095495	0.513699655712764	1	1.76764691326596
SULT1C2	74.7106702929726	1.76786717507489	0.493919793210622	3.57925962752624	0.000344569017703041	0.0971623592464162	1	1.76786717507489
SLC22A1	5.50699510723012	1.77062366408858	0.492282074500217	3.59676647963707	0.00032219748989721	0.0948600093008607	1	1.77062366408858
AC073264.3	3.23038378329341	1.77129832698751	0.673188445193679	2.63120726393024	0.008508213003522	0.41321276890568	1	1.77129832698751
AC107464.2	1.64564649855369	1.77366517124277	0.699474151725454	2.53571224450183	0.0112218902909445	0.466741573481936	1	1.77366517124277
AC026333.3	1.31570573802646	1.78942812431225	0.90770406822545	1.97137832356592	0.0486806185537929	0.674230174462705	1	1.78942812431225
BLK	26.9490056601044	1.79637848525472	0.773008481154437	2.32387939983782	0.0201319586427337	0.553419953468787	1	1.79637848525472
AC023509.5	0.558809478332887	1.79770398484876	0.884723365103518	2.03193908486685	0.0421598231173128	NA	1	1.79770398484876
ZDHHC19	3.22705229952386	1.80417895993843	0.728968147911817	2.47497639657732	0.0133244981565552	0.498062518111579	1	1.80417895993843
AC108704.1	0.87159366019077	1.81010960031558	0.92079488144801	1.96581197048909	0.0493203345408753	NA	1	1.81010960031558
UNC5B-AS1	37.7142805697367	1.81080709724961	0.845136076301809	2.14262193749134	0.0321434681724585	0.617566546280225	1	1.81080709724961
AC079781.3	1.36361353834883	1.81991717810372	0.67751152395975	2.68617892647364	0.00722743736872704	0.388074879862202	1	1.81991717810372
AC244093.4	1.05416127270833	1.82006959221375	0.879961673054255	2.06835098385193	0.0386070308062299	0.646041001078328	1	1.82006959221375
ZBED2	24.1802168813689	1.82146624219204	0.557988683919263	3.26434261963562	0.00109718398856451	0.170423950124857	1	1.82146624219204
RN7SL517P	0.816098869942971	1.82330060304182	0.7421536078459	2.45676984355564	0.014019247106804	NA	1	1.82330060304182
AC078880.5	1.12115104027572	1.82967557179763	0.811809759457466	2.25382307921551	0.0242073002900829	0.582860317894749	1	1.82967557179763
AL137856.1	0.777500956178886	1.83780409262777	0.848866310105321	2.16501005016885	0.0303869156265687	NA	1	1.83780409262777
AC005532.1	1.22683074360563	1.84348712587318	0.881884439569767	2.09039534337689	0.0365823008565058	0.632813578283658	1	1.84348712587318
AC104561.1	1.52136386640024	1.84592649934498	0.762027265611484	2.42238904386673	0.0154188335850983	0.511463757147492	1	1.84592649934498
GLUD1P8	0.941418921391458	1.84744261276128	0.742028529439606	2.48971911384122	0.0127844087460795	NA	1	1.84744261276128
LINC00239	6.32193440087354	1.84817574313869	0.588608949921474	3.1399042494771	0.00169003062977918	0.209876173422293	1	1.84817574313869
PLAUR	1012.1508723412	1.85618731821333	0.518390018673999	3.58067719544699	0.000342704838830325	0.0971623592464162	1	1.85618731821333
Z84484.1	1.12447005718802	1.85639539115376	0.857277258104277	2.16545507722772	0.0303528520820371	0.610388168154735	1	1.85639539115376
KIR2DL1	1.60148366015074	1.8570274202873	0.784918123749929	2.36588679009652	0.0179869436450542	0.532758819611413	1	1.8570274202873
AC138123.1	1.43220680524934	1.87445252965949	0.703741411384979	2.66355297462249	0.00773202364556819	0.397147275429296	1	1.87445252965949
C1orf61	9.84886140584577	1.87478306324867	0.568417506946439	3.29825003687885	0.000972894587447778	0.164469399192865	1	1.87478306324867
APOA1	8.06682935758414	1.8795537251599	0.617031611932589	3.04612225502191	0.00231813557535706	0.245436525047021	1	1.8795537251599
NFE4	2.50809442201889	1.89354938496288	0.750909822796699	2.52167347859497	0.011679806824088	0.472560872268464	1	1.89354938496288
RNA5SP527	1.36378991468573	1.90147795269179	0.792915241783585	2.39808475419718	0.0164810513117749	0.519678685345894	1	1.90147795269179
AC129507.4	1.31673850862253	1.90178668471406	0.794412796242341	2.39395273302459	0.0166678966234891	0.522426908164216	1	1.90178668471406
AL928654.3	0.8601352932149	1.90657283023819	0.858889091273718	2.21981260398916	0.0264314909880889	NA	1	1.90657283023819
MIR4648	0.809981189894719	1.90944885846155	0.909238240163782	2.100053400875	0.0357241438639977	NA	1	1.90944885846155
AC215522.2	4.33955438507192	1.90953722283435	0.703331345663766	2.71498950616545	0.00662778705566404	0.379187563798176	1	1.90953722283435
CEBPE	3.34061638329575	1.93593537126814	0.716061944958968	2.70358644932467	0.00685956019994081	0.386539905202256	1	1.93593537126814
SERPINA11	3.66152135541006	1.93919056223529	0.851756185863847	2.27669677593075	0.0228043391902623	0.572438001858248	1	1.93919056223529
BX640514.2	2.92738345205286	1.95032886375266	0.5999953615516	3.25057323561481	0.00115172600525826	0.177521626563424	1	1.95032886375266
MYT1L	1.04073484722671	1.95277728630163	0.890988203649516	2.19169824954247	0.0284013022247518	0.598230966394833	1	1.95277728630163
PKD2L1	2.92211266792129	1.97164840080586	0.890161700104951	2.21493286059533	0.0267646732024719	0.59045248931466	1	1.97164840080586
AC008760.2	4.20549654128195	1.97947573524088	0.687065806221847	2.88105697782569	0.0039634398439414	0.314632852067741	1	1.97947573524088
AC034236.3	0.998497628424657	1.99341205363638	0.880228315627978	2.26465340667237	0.023533956816113	NA	1	1.99341205363638
AC091925.1	0.769999095626836	2.0024281346951	0.916212626402561	2.18554959513872	0.0288485737376616	NA	1	2.0024281346951
CYP17A1	2.72551921345342	2.02314923913806	0.711347206770808	2.84410934615494	0.00445357611266069	0.32596942703924	1	2.02314923913806
LINC00266-1	1.04305593490606	2.04595323056952	0.813275969502972	2.5156936972082	0.0118798378311704	0.476646649400833	1	2.04595323056952
CLCA3P	0.621513807626212	2.06928829046595	0.947396878779023	2.18418314100083	0.0289487932457149	NA	1	2.06928829046595
AC004777.1	0.647891670562077	2.07426140128163	0.766527809782221	2.70604846270477	0.0068089108574724	NA	1	2.07426140128163
IRGC	0.653075943108501	2.10383905296554	0.897002476152537	2.34541052995686	0.0190061395465592	NA	1	2.10383905296554
IL17C	1.04796151634732	2.12510239850199	0.851175233703623	2.49666850532677	0.0125366090269204	0.486661876047993	1	2.12510239850199
TAS2R43	0.739603577100923	2.13322657879864	0.896334308236113	2.37994524944225	0.0173152105077326	NA	1	2.13322657879864
IHH	0.682164450944286	2.13747009175172	1.04531926382933	2.04480120640032	0.0408744607894317	NA	1	2.13747009175172
CR1L	1.22675226692976	2.14476971586745	0.999221498079501	2.1464407240934	0.0318378331883458	0.617566546280225	1	2.14476971586745
RTP3	0.54782303057005	2.15619123873318	1.09429376093063	1.97039525922132	0.0487930884916219	NA	1	2.15619123873318
PTPN2P1	0.658418244122408	2.15926207446221	1.05267956012355	2.05120547245049	0.0402469412025204	NA	1	2.15926207446221
KCNJ15	127.802178449519	2.17199557651266	0.512566263846693	4.23749226141481	2.26030207646693e-05	0.0211523911820225	1	2.17199557651266
CCL24	19.8042551261896	2.17592901978049	0.665835190081676	3.26796938971275	0.00108322080433924	0.170423950124857	1	2.17592901978049
DNAAF1	8.80530586963561	2.18013665901131	0.507920422411782	4.29227997696818	1.76847758796665e-05	0.0201475731467349	1	2.18013665901131
LINC01050	1.37705545272165	2.18127825652927	0.888136652493735	2.45601648170314	0.0140486714032231	0.500583555995394	1	2.18127825652927
MT1G	35.9860062899461	2.19799956075357	0.522534832172836	4.20641730545256	2.59450958049015e-05	0.0224612619534117	1	2.19799956075357
GAPDHP14	0.882112801343945	2.20066805610278	1.00573217954962	2.18812532884079	0.0286604743735575	NA	1	2.20066805610278
TNFAIP6	517.344160555295	2.20304074753422	0.576107089259804	3.82401256399176	0.000131297219726178	0.0583115431946619	1	2.20304074753422
RPL35AP26	0.427599602792275	2.20309048829151	1.1048360075247	1.99404298310966	0.0461473573720502	NA	1	2.20309048829151
AC099489.1	79.2035139188375	2.20689889092505	0.466393377692642	4.73184010854335	2.22493642573867e-06	0.0053000008330573	1	2.20689889092505
GCSHP4	0.991146303041196	2.21263555280671	1.02429508903213	2.16015440911414	0.0307607181783069	NA	1	2.21263555280671
VSIG8	10.9778799964959	2.21839590078823	0.881997112521571	2.51519633034397	0.0118966114074016	0.476646649400833	1	2.21839590078823
AC096667.1	5.30204286691644	2.22118759382868	0.830259269116717	2.67529394304952	0.00746637551641855	0.395235227589324	1	2.22118759382868
PLA2G7	179.426950438763	2.22280901070158	0.660605147483632	3.36480728188188	0.000765971396568753	0.150763384902818	1	2.22280901070158
MPO	4.60848736653794	2.22401360223925	0.652577185747615	3.40804681930666	0.000654296672374323	0.138262384727616	1	2.22401360223925
CCDC198	0.582985301922548	2.29015802518066	1.12264775216941	2.03996135097152	0.0413541753339141	NA	1	2.29015802518066
AC010280.1	1.00466459518952	2.29238284372347	1.10868211109097	2.06766468114807	0.038671565263583	NA	1	2.29238284372347
TRBV7-6	1.27566906950308	2.29297105574826	1.03539806198066	2.2145792424625	0.0267889580863437	0.59045248931466	1	2.29297105574826
RASA2-IT1	0.41980519807685	2.29842899833543	1.00924767137212	2.27736864154526	0.0227642210707726	NA	1	2.29842899833543
BARX1	51.3818767914057	2.3131696196864	1.03495114365542	2.23505199628685	0.0254139353396098	0.584371896421567	1	2.3131696196864
SPATC1	6.61146190533212	2.32972733483664	0.569543399558648	4.09051766141439	4.30411431855661e-05	0.0289181301254203	1	2.32972733483664
AC018755.4	4.77791705239225	2.33780142560399	1.04372035876445	2.23987335877157	0.0250991456539532	0.584371896421567	1	2.33780142560399
DNASE2B	3.45493742183672	2.34485097298003	0.98063829543641	2.39114766768976	0.0167957960309266	0.524085109604775	1	2.34485097298003
AC130343.2	0.805636123616871	2.3559741920707	1.16218413051927	2.02719528704805	0.0426424449598679	NA	1	2.3559741920707
AC005041.2	0.817955439748232	2.35838051985621	1.14318628431258	2.06298881662523	0.0391136907208231	NA	1	2.35838051985621
CICP27	2.32984548437039	2.36511343504028	0.881914607579179	2.68179414958601	0.00732285045786034	0.390795622295956	1	2.36511343504028
AL627309.6	23.5776435889878	2.37056395631525	0.593240520769366	3.99595758098402	6.4433271483202e-05	0.0369444296478923	1	2.37056395631525
RPL12P27	0.825736958676725	2.38674096060497	1.05502019304645	2.2622704061361	0.023680701674894	NA	1	2.38674096060497
GCM1	0.588427445984826	2.3928405010679	1.15639279878837	2.06922812350183	0.0385246848081126	NA	1	2.3928405010679
AL592429.1	1.6559111495651	2.40342173297182	1.0581436513162	2.27135675764086	0.0231253899023958	0.574364541812774	1	2.40342173297182
VNN3	4.81595287673284	2.41502171972626	0.895517455332391	2.69678910818089	0.00700115940180281	0.388074879862202	1	2.41502171972626
AL354983.1	0.525542222909076	2.41548062173225	1.06951197199812	2.25848862375942	0.0239152130339172	NA	1	2.41548062173225
AP000904.1	1.23905519171159	2.42122650569941	1.23531522826301	1.96000700898339	0.0499949710788516	0.678700133253712	1	2.42122650569941
GOLGA6A	3.34346087488301	2.43655538818589	0.863043278586167	2.82321344553826	0.00475449066827073	0.33563283749495	1	2.43655538818589
KIR2DL4	1.89679091256784	2.45786583645856	0.833567998894543	2.94860867945761	0.00319207882143968	0.280677991134846	1	2.45786583645856
KIR3DL1	1.61019413277806	2.46134781850498	0.835753224674647	2.94506529659298	0.00322886512946625	0.282019843291347	1	2.46134781850498
CHI3L1	2607.34079946802	2.47887908248564	0.834878924473454	2.96914799238588	0.0029862673662515	0.27359847481779	1	2.47887908248564
AL445223.1	0.573772044041966	2.48092639086748	1.07681692523514	2.30394446142805	0.0212257614331585	NA	1	2.48092639086748
AC004921.1	6.00975049113947	2.49212102261587	0.599847498482086	4.15459100675118	3.258699000319e-05	0.0251140264427526	1	2.49212102261587
SNORD13P1	0.579817470157362	2.50939132395381	1.27079540001428	1.97466195103131	0.0483065235669309	NA	1	2.50939132395381
CYP27B1	81.5376335666421	2.51386989717181	0.500122225772967	5.02651105594533	4.99483700159581e-07	0.0022399940031221	1	2.51386989717181
CSF2	3.05502799131918	2.52911119939528	0.824448779357981	3.06763896401758	0.00215757116840644	0.236712975294527	1	2.52911119939528
AL031602.1	1.61233149077776	2.53516471976964	0.617170686725163	4.10772056142483	3.99583131830754e-05	0.0275533600088454	1	2.53516471976964
KRT8P41	0.501677287859735	2.56478053168373	1.10503002334394	2.32100529171365	0.0202865582540959	NA	1	2.56478053168373
CFAP58-DT	11.8239265033098	2.56496916160071	0.510805858741436	5.02141688022233	5.12916994952203e-07	0.0022399940031221	1	2.56496916160071
AICDA	1.56310395780867	2.57966413961986	0.936901774905891	2.7533987112779	0.00589800176880949	0.360156557121659	1	2.57966413961986
SPATA20P1	3.35094666370483	2.58021910507549	0.85012607005389	3.03510172898465	0.00240454567349471	0.245436525047021	1	2.58021910507549
LINC01146	1.94750165979285	2.58311615003878	1.00593935056412	2.56786470137608	0.0102327086539533	0.446170741229618	1	2.58311615003878
AC097478.3	0.559385885310649	2.58809376273618	1.00565479249131	2.57354092284957	0.0100663741642228	NA	1	2.58809376273618
C6orf223	3.07762659720239	2.62366619069755	0.787208261752226	3.33287430807395	0.000859537640144684	0.160874748462223	1	2.62366619069755
MMP7	529.193954484044	2.62737777452726	0.926903382255685	2.83457566864559	0.00458865895861529	0.33123038758291	1	2.62737777452726
AC060234.1	0.517191440216867	2.63247296417812	1.2586423883474	2.09151780406391	0.0364816721344839	NA	1	2.63247296417812
UNQ6494	1.82868357176302	2.63673112932641	0.953807362989074	2.76442731691999	0.00570228093364998	0.360156557121659	1	2.63673112932641
MYBPC3	11.6204867191424	2.65310341885119	0.616441240499512	4.30390318581109	1.67815020026074e-05	0.0199875316806509	1	2.65310341885119
AC002511.1	2.15441503687795	2.70937637781351	1.08934694028919	2.48715655004662	0.0128768720789852	0.491949644436342	1	2.70937637781351
FAM167A-AS1	0.522150310878526	2.7140566495024	1.28176025976684	2.11744484104703	0.0342221119532983	NA	1	2.7140566495024
C6orf222	2.38297169510833	2.7375466138195	0.910423883623983	3.00689235317792	0.00263933207840194	0.253327540111231	1	2.7375466138195
LINC00659	0.729188890327462	2.78138799189108	1.0315049017669	2.69643700880796	0.00700856518443144	NA	1	2.78138799189108
IL21-AS1	1.06985426145704	2.79606536446075	1.34897442635444	2.07273415257919	0.0381970275052426	0.644479531049498	1	2.79606536446075
APOC1	909.494783104609	2.81897214593801	0.690645380622062	4.08164917196576	4.47172621854435e-05	0.0292931605261294	1	2.81897214593801
KRT36	4.28831951178857	2.82697905983357	0.946459840583387	2.9868980580212	0.00281823680690417	0.264845667434496	1	2.82697905983357
FRG1EP	2.19298505617074	2.83301169600262	1.1638796068595	2.43411060672069	0.0149284325602787	0.506884767569623	1	2.83301169600262
AL592431.1	0.621491205710785	2.92853065333127	1.47971884598298	1.97911289788692	0.0478032966314061	NA	1	2.92853065333127
BTNL8	4.70026478958912	2.9931457162337	0.90701525901156	3.29999488596867	0.000966865903459268	0.164469399192865	1	2.9931457162337
MAS1	1.88256743275928	2.99936361493464	0.86344065014595	3.47373454611808	0.000513268549727163	0.121643720712511	1	2.99936361493464
DCSTAMP	10.8893926368608	3.07457059963887	0.914233323707711	3.36300430088221	0.000770991626034334	0.150763384902818	1	3.07457059963887
SIGLEC5	2.32135610190154	3.08002131285023	1.09056346045261	2.82424767062335	0.00473917479834241	0.33563283749495	1	3.08002131285023
IL1A	13.6915627825217	3.08650930898068	0.814133507807758	3.79115867284694	0.000149946115469328	0.0623656835498856	1	3.08650930898068
U62317.1	4.97359385899071	3.08731723616095	0.724924932809986	4.25880956279674	2.05518461777403e-05	0.0203506112599803	1	3.08731723616095
LGALS17A	0.835354373607647	3.10246804312892	1.22551088836464	2.53157117785298	0.0113552768054277	NA	1	3.10246804312892
SLC18A1	1.08847261601422	3.17099305705379	1.06178383699688	2.98647704604596	0.00282212023664558	0.264845667434496	1	3.17099305705379
TMEM52B	3.59869190861798	3.2494946914432	0.776095507892284	4.18697783764805	2.82693417122807e-05	0.0226737407697878	1	3.2494946914432
FCGR1CP	17.4387141328924	3.2533863317035	0.597984136481327	5.44058969665509	5.31044937863095e-08	0.000463832350227556	1	3.2533863317035
AC026369.3	1.48855773391311	3.39948620953724	1.2934131414105	2.62830653307729	0.00858111514770172	0.414090166142225	1	3.39948620953724
KIR2DL3	1.60982835695549	3.40714146667215	1.0791891825804	3.1571308549679	0.00159329829169218	0.207707438493583	1	3.40714146667215
AC020703.1	0.773949234050193	3.41774493309756	1.35568420566031	2.52104798361421	0.0117005895482408	NA	1	3.41774493309756
SPINK1	7.72237357549798	3.43268162484772	0.932807401254029	3.67994681456532	0.000233282603365823	0.0797829769010688	1	3.43268162484772
IL1RN	549.123177177525	3.4617939234222	0.633824878797145	5.46175140677957	4.71459973907379e-08	0.000463832350227556	1	3.4617939234222
AC079209.1	3.59512360190838	3.46348158450795	1.07543614972025	3.22053669611988	0.00127950810727284	0.188269703105027	1	3.46348158450795
IGHV4-61	0.977886629906386	3.52339859024826	1.59415981055958	2.21019157985891	0.0270918691052534	NA	1	3.52339859024826
ANKRD33	1.15890347179331	3.52563018138487	1.64042303490445	2.14922011357286	0.0316169556048582	0.617566546280225	1	3.52563018138487
AL390760.1	4.23156348295493	3.53199725409058	0.858569555716088	4.11381609163247	3.89171524588629e-05	0.0275533600088454	1	3.53199725409058
AL356417.3	1.36282995044318	3.59134804025496	1.04288314173297	3.44367254253163	0.000573870289616521	0.127433247447642	1	3.59134804025496
FFAR1	1.97693885503702	3.59721982631438	1.1450354170446	3.14157952912846	0.00168039165007994	0.209876173422293	1	3.59721982631438
FBP1	301.46882554513	3.59786285815181	0.628025669777319	5.72884681517479	1.01115650759665e-08	0.000264953339685551	1	3.59786285815181
C15orf48	255.061044224882	3.63254378392548	0.734747752028415	4.9439331714825	7.65619582638684e-07	0.00276528440903014	1	3.63254378392548
FFAR3	6.98978616939421	3.71730885201023	1.09504934748926	3.39464962061601	0.000687164810475131	0.141777791565983	1	3.71730885201023
AC106865.1	3.99241675112808	3.72576524622945	0.823509690417359	4.52425185712291	6.06095158751524e-06	0.0105876742965108	1	3.72576524622945
AC079753.1	0.632862880386866	3.76219971399701	1.28956154141385	2.91742549166923	0.00352933958313944	NA	1	3.76219971399701
MT1H	5.3904890152819	3.77306731497975	0.901635535962954	4.18469233352708	2.8555258764378e-05	0.0226737407697878	1	3.77306731497975
AC007991.2	1.74777949349393	3.92665473381056	1.11979067096183	3.50659711286735	0.000453875783255196	0.117751555927088	1	3.92665473381056
AL591468.1	0.781142194634822	4.01991177773737	1.58578420885482	2.53496771836337	0.0112457688828713	NA	1	4.01991177773737
LINC01093	5.6717570501433	4.30551468562339	1.77219807057106	2.42947713188515	0.0151206187617571	0.510284333296707	1	4.30551468562339
IGLV5-37	0.839557061468698	4.62066900913582	2.32968312616456	1.98338948213227	0.0473239410639318	NA	1	4.62066900913582
