# Supplementary material for: Tissue RNA Sequencing Reveals Novel Biomarkers Associated with Postoperative Keloid Recurrence
Source: J Clin Med. 2023 Aug 25;12(17):5511. doi: 10.3390/jcm12175511 (PMC10488753; doi:10.3390/jcm12175511)
Supplement: Supplementary file 1 [file jcm-12-05511-s001.zip › Supplementary Table S3.xlsx]

## Sheet: Sheet1
Samples	RIN
1	6.5
2	5.6
3	6.9
4	6.8
5	5.1
6	8.6
7	7.8
8	6.9
9	8
10	7.1
11	8.5
12	6.3
13	6.7
14	5.1
15	8.8
16	7.9
17	9
18	9.4
19	8.1
20	8.4
21	5.3
22	7.1
23	7.9
24	8.6
25	7.5
26	9.1
27	8.6
28	7.9
29	8.5
30	7.6
31	9.3
32	5.8
33	6.8
34	7.6
35	9.2
36	9.4
37	9.4
38	7.6
39	8.5
40	8.2
41	8.4
42	8
43	6
44	8.3
45	8.8
46	8.2
47	6
48	8
49	6.4
50	6.4
51	7.5
52	8.3
53	9
54	7.7
55	8.3
56	8.4
57	8.9
58	8.7
59	8.2
60	8.1
61	8.6
62	9.1
63	7.6
64	9.5
65	9.2
66	9.6
67	8.2
68	8.3
69	7.6
70	7.7
71	8.3
72	9.6
73	8.4
74	9.6
75	9.5
76	8.1
77	6.1
